# Supplementary material for: Kumatakenin inhibited iron-ferroptosis in epithelial cells from colitis mice by regulating the Eno3-IRP1-axis
Source: Front Pharmacol. 2023 Mar 17;14:1127931. doi: 10.3389/fphar.2023.1127931 (PMC10063804; doi:10.3389/fphar.2023.1127931)
Supplement: Supplementary file 2 [file Table1.XLSX]

## Sheet: Sheet1
name	parent	distance	category	types	from	from chemistry	to	to chemistry	angle DHA	angle HAY	theta	angle deviation
A:ARG15:HH22 - MOL000239:O12	Ligand Non-bond Monitor	2.70571	Hydrogen Bond	Conventional Hydrogen Bond	A:ARG15:HH22	H-Donor	MOL000239:O12	H-Acceptor	104.452	110.01
A:SER37:HG - MOL000239:O12	Ligand Non-bond Monitor	2.87296	Hydrogen Bond	Conventional Hydrogen Bond	A:SER37:HG	H-Donor	MOL000239:O12	H-Acceptor	92.812	102.151
MOL000239:H36 - A:ALA46:O	Ligand Non-bond Monitor	1.98216	Hydrogen Bond	Conventional Hydrogen Bond	MOL000239:H36	H-Donor	A:ALA46:O	H-Acceptor	161.176	94.496
MOL000239:H37 - MOL000239:O11	Ligand Non-bond Monitor	2.36334	Hydrogen Bond	Conventional Hydrogen Bond	MOL000239:H37	H-Donor	MOL000239:O11	H-Acceptor	99.178	92.137
A:ARG50:NH2 - MOL000239	Ligand Non-bond Monitor	3.65302	Electrostatic	Pi-Cation	A:ARG50:NH2	Positive	MOL000239	Pi-Orbitals			31.895
A:GLU48:OE1 - MOL000239	Ligand Non-bond Monitor	4.89441	Electrostatic	Pi-Anion	A:GLU48:OE1	Negative	MOL000239	Pi-Orbitals			29.675
A:GLU48:HN - MOL000239	Ligand Non-bond Monitor	2.60579	Hydrogen Bond	Pi-Donor Hydrogen Bond	A:GLU48:HN	H-Donor	MOL000239	Pi-Orbitals			26.796	22.756
A:ARG50:HE - MOL000239	Ligand Non-bond Monitor	3.18999	Hydrogen Bond	Pi-Donor Hydrogen Bond	A:ARG50:HE	H-Donor	MOL000239	Pi-Orbitals			35.165	32.822
MOL000239 - A:ARG50	Ligand Non-bond Monitor	4.46302	Hydrophobic	Pi-Alkyl	MOL000239	Pi-Orbitals	A:ARG50	Alkyl
MOL000239 - A:ARG50	Ligand Non-bond Monitor	4.85538	Hydrophobic	Pi-Alkyl	MOL000239	Pi-Orbitals	A:ARG50	Alkyl
MOL000239 - A:LYS60	Ligand Non-bond Monitor	5.00415	Hydrophobic	Pi-Alkyl	MOL000239	Pi-Orbitals	A:LYS60	Alkyl
MOL000239 - A:LEU47	Ligand Non-bond Monitor	5.34898	Hydrophobic	Pi-Alkyl	MOL000239	Pi-Orbitals	A:LEU47	Alkyl
